# Supplementary material for: Electronic health records-integrated mobile health interventions in primary care to improve hypertension management in Black/African American populations: a systematic review
Source: Oxf Open Digit Health. 2025 Nov 3;3:oqaf029. doi: 10.1093/oodh/oqaf029 (PMC12704441; doi:10.1093/oodh/oqaf029)
Supplement: SS_3_oqaf029 [file ss_3_oqaf029.xlsx]

## Sheet: Sheet 1
Risk of Bias Assessments
RCTs
Study	D1	D2	D3	D4	D5	Overall
Bennett et al. 2018	Low risk	Some concerns	Low risk	Low risk	Low risk	Some concerns
Davidson et al. 2015	Some concerns	Some concerns	Low risk	Low risk	Low risk	Some concerns
Eberly et al. 2022	Some concerns	Some concerns	Low risk	Low risk	Some concerns	High risk
Idris et al. 2022	Low risk	Low risk	Low risk	Low risk	Low risk	Low risk
Lewey et al. 2022	Low risk	Low risk	Low risk	Low risk	Low risk	Low risk
Mehta et al. 2019	Low risk	Low risk	Low risk	Low risk	Low risk	Low risk
Mehta et al. 2024	Low risk	Low risk	Low risk	Low risk	Low risk	Low risk
Naqvi et al. 2022	Low risk	Some concerns	Low risk	Low risk	Low risk	Some concerns
Persell et al. 2020	Low risk	Low risk	Low risk	Low risk	Low risk	Low risk
Schrauben et al. 2024	Low risk	Some concerns	Low risk	Low risk	Low risk	Some concerns
Non-RCTs
Study	D1	D2	D3	D4	D5	D6	D7	Overall
Brewer et al. 2023	serious risk	low risk	low risk	moderate risk	low risk	low risk	low risk	serious risk of bias
Ferdinand et al. 2023	moderate risk	low risk	low risk	low risk	low risk	serious risk	low risk	serious risk of bias
Welch et al. 2015	serious risk	low risk	low risk	low risk	low risk	moderate risk	serious risk	serious risk of bias
Zhang et al. 2024	moderate risk	low risk	low risk	moderate risk	low risk	serious risk	serious risk	serious risk of bias
